# Supplementary material for: Variation of the Vaginal Microbiome During and After Pregnancy in Chinese Women
Source: Genomics Proteomics Bioinformatics. 2022 Jan 28;20(2):322–33. doi: 10.1016/j.gpb.2021.08.013 (PMC9684158; doi:10.1016/j.gpb.2021.08.013)
Supplement: Supplementary Table S2 [file mmc2.xlsx]

## Sheet: Table S1
Table S2 The significantly different bacteria between pregnancy and postpartum
	Group with relatively high abundance	LDA score	P value
p__Acidobacteria	Postpartum	2.82513	2.78663e-06
p__Actinobacteria	Postpartum	4.21363	1.35954e-08
p__Bacteroidetes	Postpartum	4.48214	5.42223e-23
p__Chloroflexi	Postpartum	2.03123	0.000249612
p__Cyanobacteria_Chloroplast	Postpartum	3.1116	1.7928e-10
p__Deinococcus_Thermus	Postpartum	2.08602	0.0235773
p__Firmicutes	Pregnancy	5.11416	6.22624e-22
p__Fusobacteria	Postpartum	3.40099	9.56652e-08
p__Parcubacteria	Postpartum	2.15618	0.00911031
p__Proteobacteria	Postpartum	4.76849	8.26552e-21
p__Verrucomicrobia	Postpartum	2.27227	0.00595887
c__Acidobacteria_Gp1	Postpartum	2.1317	0.00229274
c__Acidobacteria_Gp1.g__Gp1	Postpartum	2.02857	0.000817874
c__Acidobacteria_Gp2	Postpartum	2.34494	2.2738e-10
c__Acidobacteria_Gp2.g__Gp2	Postpartum	2.35628	2.2738e-10
c__Acidobacteria_Gp3	Postpartum	2.04593	0.0275682
c__Acidobacteria_Gp6	Postpartum	2.05934	0.0399318
c__Acidobacteria_Gp6.g__Gp6	Postpartum	2.02442	0.0399318
c__Actinobacteria	Postpartum	4.21214	1.41592e-08
c__Alphaproteobacteria	Postpartum	3.77665	4.5007e-13
c__Bacilli	Pregnancy	5.24208	1.08159e-24
c__Bacteroidia	Postpartum	4.47046	3.80707e-22
c__Betaproteobacteria	Postpartum	3.42925	1.73441e-14
c__Chloroplast	Postpartum	3.10457	1.16062e-09
c__Clostridia	Postpartum	4.57234	2.86103e-20
c__Cytophagia	Postpartum	2.0059	7.55189e-07
c__Deinococci	Postpartum	2.08115	0.0235773
c__Deltaproteobacteria	Postpartum	2.72465	1.8359e-08
c__Epsilonproteobacteria	Postpartum	3.15713	4.43978e-21
c__Erysipelotrichia	Postpartum	2.5076	5.59994e-05
c__Fusobacteriia	Postpartum	3.40099	9.56652e-08
c__Gammaproteobacteria	Postpartum	4.67652	4.7981e-17
c__Gammaproteobacteria.o__Alteromonadales	Postpartum	3.66814	2.20632e-11
c__Gammaproteobacteria.o__Enterobacteriales	Postpartum	3.90781	4.21625e-12
c__Negativicutes	Postpartum	3.82796	1.99045e-14
c__Sphingobacteriia	Postpartum	2.55532	2.08989e-05
o__Actinomycetales	Postpartum	3.92977	1.22627e-22
o__Alphaproteobacteria_incertae_sedis	Postpartum	2.03869	1.63678e-05
o__Bacillales	Postpartum	3.65829	1.81029e-13
o__Bacteroidales	Postpartum	4.47046	3.80707e-22
o__Burkholderiales	Postpartum	3.3269	4.40058e-14
o__Campylobacterales	Postpartum	3.15713	4.43978e-21
o__Caulobacterales	Postpartum	2.52501	1.01634e-07
o__Chromatiales	Postpartum	2.38957	0.00791866
o__Clostridiales	Postpartum	4.5723	2.95537e-20
o__Coriobacteriales	Postpartum	3.72433	0.00325864
o__Erysipelotrichales	Postpartum	2.5076	5.59994e-05
o__Fusobacteriales	Postpartum	3.40099	9.56652e-08
o__Gaiellales	Postpartum	2.11039	2.6938e-05
o__Lactobacillales	Pregnancy	5.25326	5.29874e-25
o__Myxococcales	Postpartum	2.05706	5.9235e-05
o__Neisseriales	Postpartum	2.28509	2.10764e-06
o__Oceanospirillales	Postpartum	4.00476	6.70808e-13
o__Pasteurellales	Postpartum	2.6853	2.16485e-05
o__Pseudomonadales	Postpartum	4.35362	3.07093e-09
o__Rhizobiales	Postpartum	3.48068	1.10955e-11
o__Rhodobacterales	Postpartum	2.59978	3.64144e-10
o__Rhodospirillales	Postpartum	3.16848	1.63959e-05
o__Rubrobacterales	Postpartum	2.25212	4.394e-05
o__Selenomonadales	Postpartum	3.82796	1.99045e-14
o__Sphingobacteriales	Postpartum	2.54948	2.08989e-05
o__Sphingomonadales	Postpartum	2.63438	4.76589e-10
o__Vibrionales	Postpartum	2.37595	0.000287102
o__Xanthomonadales	Postpartum	2.70877	1.7276e-08
f__Acetobacteraceae	Postpartum	2.98826	0.00187295
f__Actinomycetaceae	Postpartum	3.59156	4.69707e-21
f__Alcaligenaceae	Postpartum	2.2931	3.0097e-07
f__Alteromonadales_incertae_sedis	Postpartum	3.11582	0.00696744
f__Bacillaceae 1	Postpartum	2.0531	7.22365e-05
f__Bacteroidaceae	Postpartum	2.74016	2.76682e-10
f__Bradyrhizobiaceae	Postpartum	2.99503	1.32175e-10
f__Brucellaceae	Postpartum	2.47025	0.000115307
f__Burkholderiaceae	Postpartum	2.80124	6.8636e-10
f__Burkholderiales_incertae_sedis	Pregnancy	2.09221	0.00101211
f__Campylobacteraceae	Postpartum	3.14651	3.44094e-22
f__Carnobacteriaceae	Postpartum	2.22768	0.00469413
f__Caulobacteraceae	Postpartum	2.52252	8.94121e-08
f__Chitinophagaceae	Postpartum	2.24504	0.000105696
f__Chloroplast	Postpartum	3.10457	1.16062e-09
f__Chromatiaceae	Postpartum	2.41198	0.00902346
f__Clostridiales_Incertae Sedis XI	Postpartum	4.37568	8.18725e-21
f__Comamonadaceae	Postpartum	2.94407	9.63019e-10
f__Coriobacteriaceae	Postpartum	3.72433	0.00325864
f__Corynebacteriaceae	Postpartum	3.35117	2.60329e-17
f__Enterobacteriaceae	Postpartum	3.90781	4.21625e-12
f__Enterococcaceae	Postpartum	2.4644	0.0135336
f__Erysipelotrichaceae	Postpartum	2.5076	5.59994e-05
f__Erythrobacteraceae	Postpartum	2.01571	0.000398063
f__Fusobacteriaceae	Postpartum	2.20089	1.64426e-08
f__Gaiellaceae	Postpartum	2.12842	2.6938e-05
f__Halomonadaceae	Postpartum	4.00146	7.86309e-13
f__Incertae Sedis XI	Postpartum	2.33154	2.82154e-12
f__Lachnospiraceae	Postpartum	3.09114	3.1615e-09
f__Lactobacillaceae	Pregnancy	5.27763	3.36504e-25
f__Leptotrichiaceae	Postpartum	3.37223	0.00855008
f__Methylobacteriaceae	Postpartum	2.79072	7.32067e-09
f__Microbacteriaceae	Postpartum	2.30065	1.77504e-09
f__Micrococcaceae	Postpartum	2.66479	9.41601e-13
f__Moraxellaceae	Postpartum	4.28583	3.55211e-08
f__Neisseriaceae	Postpartum	2.27409	2.10764e-06
f__Oxalobacteraceae	Postpartum	2.44648	2.09936e-05
f__Pasteurellaceae	Postpartum	2.66948	2.16485e-05
f__Peptococcaceae 1	Postpartum	2.66706	5.03991e-10
f__Peptostreptococcaceae	Postpartum	3.67103	2.13678e-11
f__Phyllobacteriaceae	Postpartum	2.84655	0.0256732
f__Porphyromonadaceae	Postpartum	3.54057	4.23933e-18
f__Prevotellaceae	Postpartum	4.40367	6.89067e-20
f__Propionibacteriaceae	Postpartum	2.7525	6.14409e-11
f__Pseudomonadaceae	Postpartum	3.5337	9.53932e-10
f__Rhizobiaceae	Postpartum	2.44036	1.25784e-06
f__Rhodobacteraceae	Postpartum	2.59978	3.64144e-10
f__Rhodospirillaceae	Postpartum	2.59293	0.00242623
f__Rubrobacteraceae	Postpartum	2.23243	4.394e-05
f__Ruminococcaceae	Postpartum	3.00732	7.85985e-08
f__Shewanellaceae	Postpartum	3.6642	2.55008e-11
f__Sphingobacteriaceae	Postpartum	2.15654	0.000109501
f__Sphingomonadaceae	Postpartum	2.47484	8.55692e-10
f__Staphylococcaceae	Postpartum	3.14702	2.26842e-07
f__Streptococcaceae	Postpartum	3.94489	2.15418e-13
f__Sutterellaceae	Postpartum	2.23497	1.45837e-05
f__Veillonellaceae	Postpartum	3.82816	1.83479e-14
f__Vibrionaceae	Postpartum	2.38923	0.000287102
f__Xanthomonadaceae	Postpartum	2.71546	6.05614e-09
g__Acetobacter	Postpartum	2.95326	0.00145202
g__Achromobacter	Postpartum	2.23732	3.64569e-07
g__Acinetobacter	Postpartum	4.27857	6.02548e-08
g__Actinomyces	Postpartum	3.48729	3.66245e-18
g__Anaerococcus	Postpartum	3.90814	3.10809e-21
g__Arcanobacterium	Postpartum	2.14582	1.81838e-07
g__Arcobacter	Postpartum	2.35922	0.00652627
g__Atopobium	Postpartum	3.70523	0.0275408
g__Bacillus	Postpartum	2.0047	0.000158657
g__Bacteroides	Postpartum	2.74016	2.76682e-10
g__Bradyrhizobium	Postpartum	2.9602	3.55877e-07
g__Brevundimonas	Postpartum	2.46645	5.19684e-07
g__Buchnera	Postpartum	3.05767	0.000163189
g__Campylobacter	Postpartum	3.06718	3.17036e-22
g__Clostridium XI	Postpartum	2.39785	0.000270947
g__Clostridium XlVa	Postpartum	2.01836	0.000142258
g__Clostridium XVIII	Pregnancy	2.04419	0.0494229
g__Comamonas	Postpartum	2.46683	0.000969848
g__Corynebacterium	Postpartum	3.35117	2.60329e-17
g__Cyclobacterium	Postpartum	2.34893	0.00696744
g__Delftia	Postpartum	2.11132	7.11151e-08
g__Dialister	Postpartum	3.67077	4.05623e-20
g__Enhydrobacter	Postpartum	2.41609	2.49772e-06
g__Ensifer	Postpartum	2.14413	0.000530342
g__Escherichia_Shigella	Postpartum	3.666	2.26368e-08
g__Faecalibacterium	Postpartum	2.72239	3.6505e-05
g__Finegoldia	Postpartum	3.56236	1.24487e-16
g__Flexibacter	Postpartum	2.77959	0.00696744
g__Fusobacterium	Postpartum	2.17355	8.30178e-09
g__Gaiella	Postpartum	2.10818	2.6938e-05
g__Geminicoccus	Postpartum	2.03851	0.000123179
g__Haemophilus	Postpartum	2.13379	5.17631e-05
g__Haliea	Postpartum	3.10623	0.0481296
g__Halomonas	Postpartum	4.00142	7.86309e-13
g__Herbaspirillum	Postpartum	2.28264	0.000138515
g__Howardella	Postpartum	2.18685	7.51897e-05
g__Klebsiella	Postpartum	2.79998	4.15481e-06
g__Lactobacillus	Pregnancy	5.27764	3.36504e-25
g__Lactococcus	Postpartum	3.16614	0.0296804
g__Maricurvus	Postpartum	3.13805	0.00696744
g__Methylobacterium	Postpartum	2.78933	1.09055e-08
g__Micrococcus	Postpartum	2.12701	6.68364e-07
g__Mobiluncus	Postpartum	2.72131	1.51453e-12
g__Murdochiella	Postpartum	2.32934	3.90487e-12
g__Negativicoccus	Postpartum	2.05311	0.000338576
g__Neisseria	Postpartum	2.2269	6.04459e-08
g__Ochrobactrum	Postpartum	2.47121	0.000115307
g__Pantoea	Postpartum	2.30426	9.52341e-06
g__Paracoccus	Postpartum	2.12093	4.48752e-06
g__Peptococcus	Postpartum	2.66518	5.02947e-10
g__Peptoniphilus	Postpartum	4.04621	1.44186e-20
g__Peptostreptococcus	Postpartum	3.63478	3.46717e-11
g__Porphyromonas	Postpartum	3.48452	8.80341e-18
g__Prevotella	Postpartum	4.40074	1.03637e-19
g__Propionibacterium	Postpartum	2.6009	7.53463e-11
g__Pseudomonas	Postpartum	3.53164	1.04988e-09
g__Ralstonia	Postpartum	2.74479	5.83754e-05
g__Rheinheimera	Postpartum	2.39864	0.00731284
g__Rhizobium	Postpartum	2.12343	1.19934e-06
g__Roseburia	Postpartum	2.00206	0.000235169
g__Roseibacillus	Postpartum	2.24	0.00696744
g__Rothia	Postpartum	2.1989	0.000485747
g__Rubrobacter	Postpartum	2.23743	4.394e-05
g__Ruminococcus	Pregnancy	2.48172	0.000406651
g__Scardovia	Postpartum	2.013	0.0480078
g__Serratia	Postpartum	2.93078	5.24333e-07
g__Shewanella	Postpartum	3.6642	2.55008e-11
g__Simplicispira	Postpartum	2.26633	0.00843797
g__Sneathia	Postpartum	3.37085	0.040339
g__Solobacterium	Postpartum	2.43268	0.00012297
g__Sphingobacterium	Postpartum	2.113	0.00401413
g__Sphingomonas	Postpartum	2.38131	2.74028e-11
g__Spirosoma	Postpartum	2.53342	0.00696744
g__Staphylococcus	Postpartum	3.14576	2.32859e-07
g__Stappia	Postpartum	2.00812	4.69013e-06
g__Stenotrophomonas	Postpartum	2.54694	5.66647e-07
g__Streptococcus	Postpartum	3.8639	1.2925e-11
g__Streptophyta	Postpartum	3.10039	4.05218e-10
g__Sulfurimonas	Postpartum	3.20746	0.0372849
g__Sutterella	Postpartum	2.25276	9.73264e-06
g__Tepidimonas	Pregnancy	2.07048	0.000195951
g__Teredinibacter	Postpartum	3.2568	0.00696744
g__Varibaculum	Postpartum	2.14014	7.26499e-12
g__Veillonella	Postpartum	3.23282	0.0102664
g__Vibrio	Postpartum	2.36148	0.000287102
s__Lactobacillus crispatus	Pregnancy	5.11543	4.83204e-12
s__Lactobacillus gasseri	Pregnancy	3.58466	0.0103197
s__Lactobacillus iners	Pregnancy	4.63636	7.78899e-05
s__Lactobacillus jensenii	Pregnancy	4.05882	0.00013609
s__Lactobacillus reuteri	Pregnancy	2.66849	0.00246982
